# Supplementary material for: AntID_APP: Empowering Citizen Scientists with YOLO Models for Ant Identification in Taiwan
Source: Biology (Basel). 2026 Mar 14;15(6):470. doi: 10.3390/biology15060470 (PMC13024282; doi:10.3390/biology15060470)
Supplement: Supplementary file 1 [file biology-15-00470-s001.zip]

Archive with 1 entries (1 files):
- biology-4139908-supplementary.pdf
